# Supplementary material for: A unifying modeling of plant shoot gravitropism with an explicit account of the effects of growth
Source: Front Plant Sci. 2014 Apr 14;5:136. doi: 10.3389/fpls.2014.00136 (PMC3995075; doi:10.3389/fpls.2014.00136)
Supplement: Supplementary file 2 [file Presentation2.ZIP]

Archive with 11 entries (8 files):
- Movies/
- Movies/Movie1.mp4
- __MACOSX/
- __MACOSX/Movies/
- __MACOSX/Movies/._Movie1.mp4
- Movies/Movie2.mp4
- __MACOSX/Movies/._Movie2.mp4
- Movies/Movie3.mp4
- __MACOSX/Movies/._Movie3.mp4
- Movies/Movie4.mp4
- __MACOSX/Movies/._Movie4.mp4
